# Supplementary material for: IFNGR1 signaling is associated with adverse pregnancy outcomes during infection with malaria parasites
Source: PLoS One. 2017 Nov 8;12(11):e0185392. doi: 10.1371/journal.pone.0185392 (PMC5678718; doi:10.1371/journal.pone.0185392)
Supplement: S1 Table — (XLSX) [file pone.0185392.s003.xlsx]

## Sheet: Sheet1
S1 Table. Sequence of primers used in this study.
Primer pair for generation of vector containing luciferase-expressing casette
	Luc2F;	AAAGCTAGCATGGAAGATGCCAAAAACATT
	Luc2R;	AAAGATCTTTACACGGCGATCTTGCCGCCC
Primer pair for confirmation of luc2 mRNA expression
	Luc2 mRNA-F;	GTGGTGTGCAGCGAGAATAG
	Luc2 mRNA-R;	GGCATGACTGAATCGGACAC
Primer pair for generation of luciferase-expressing control parasites
	P230p rep1 (F1);	AAAGGTACCTGTGGTGTAACAAATGGTGGA
	P230p rep2;	ACGTATATTTTCCCTCGACCTCGAGTTGGTTGGACAATGTAATGCTAC
	P230p rep3;	CCTTCAATTTCGgatccactagTCCAAGATCAGTCCAGAAAACT
	P230p rep4 (F2);	AAAGCGGCCGCTGCTGTCTTACCCCTTTTACTT
