# Supplementary material for: IFNGR1 signaling is associated with adverse pregnancy outcomes during infection with malaria parasites
Source: PLoS One. 2017 Nov 8;12(11):e0185392. doi: 10.1371/journal.pone.0185392 (PMC5678718; doi:10.1371/journal.pone.0185392)
Supplement: S2 Table — a; Mice on day 12, or 15 post-mating were infected with 1 × 104 erythrocytes infected with luciferase-expressing P. berghei NK65 (PbNK65L). Experiments using three mice were performed in duplicate with similar results. P values indicate a significant difference compared to pregnancy period of uninfected mice. (XLSX) [file pone.0185392.s004.xlsx]

## Sheet: Table 2
S2 Table. The effect of different timing of infection on the pregnancy outcomes.
Timing of infection		Micea		Number of pup	Number of live-pup	Survival rate of pup (%)	Pregnancy period (day)
	Uninfected		Wild type	23	23	100	20	±	0
	15 days post matimg		Wild type	23	23	95.8333	19.6667	±	0.57735
	12 days post matimg		Wild type	18	0	0	18	±	0	p < 0.05
	a; Mice on day 12, or 15 post-mating were infected with 1 × 104 erythrocytes infected with luciferase-expressing P. berghei NK65 (PbNK65L).
	Experiments using three mice were performed in duplicate with similar results. P values indicate a significant difference compared to pregnancy period of uninfected mice.
